# Supplementary material for: Antibiotic-Prescribing Habits in Dentistry: A Questionnaire-Based Study
Source: Antibiotics (Basel). 2024 Feb 16;13(2):189. doi: 10.3390/antibiotics13020189 (PMC10886335; doi:10.3390/antibiotics13020189)
Supplement: Supplementary file 1 [file antibiotics-13-00189-s001.zip]

Archive with 1 entries (1 files):
- antibiotics-2847424-supplementary.pdf
